# Supplementary material for: High Strength Die-Attach Joint Formation by Pressureless Sintering of Organic Amine Modified Ag Nanoparticle Paste
Source: Nanomaterials (Basel). 2022 Sep 26;12(19):3351. doi: 10.3390/nano12193351 (PMC9565494; doi:10.3390/nano12193351)
Supplement: Supplementary file 1 [file nanomaterials-12-03351-s001.zip]

Archive with 1 entries (1 files):
- nanomaterials-1902824-supplementary.pdf
